# Supplementary material for: Autism spectrum disorder common variants associated with regional lobe volume variations at birth: cross-sectional study in 273 European term neonates in developing human connectome project
Source: Transl Psychiatry. 2025 Feb 5;15:41. doi: 10.1038/s41398-025-03253-2 (PMC11799222; doi:10.1038/s41398-025-03253-2)
Supplement: Supplementary file 2 — Supplementary Table [file 41398_2025_3253_MOESM2_ESM.xlsx]

## Sheet: Table 1
Pathways identified as enriched in the list of genes associated with Fronto-Temporal lobe volume
GeneSet	N_genes	N_overlap	p	adjP
GOBP_BIOLOGICAL_ADHESION	1477	54	8.2e-07	0.010797
Pathways identified as enriched in the list of genes associated with both lobe volumes. Highlighted are gene sets found in less than 5% of times across all random simulations
GeneSet	N_genes	N_overlap	p	adjP
GOBP_NEURON_DIFFERENTIATION	1338	20	7.64655e-07	0.0100621
Pathways identified as enriched in the list of genes associated with Parieto-occipital lobe volume. Highlighted are genes found in less than 5% of times across all random simulations
GeneSet	N_genes	N_overlap	p	adjP
GOBP_BIOLOGICAL_ADHESION	1477	54	3.27668e-07	0.00431178
GOCC_NEURON_PROJECTION	1330	52	6.92889e-08	0.000911773
GOCC_SYNAPSE	1298	49	4.93355e-07	0.00649205
GOCC_SYNAPTIC_MEMBRANE	371	22	9.50124e-07	0.0125027
